# Supplementary material for: Simultaneous detection of macroevolutionary patterns in phenotypic means and rate of change with and within phylogenetic trees including extinct species
Source: PLoS One. 2019 Jan 25;14(1):e0210101. doi: 10.1371/journal.pone.0210101 (PMC6347132; doi:10.1371/journal.pone.0210101)
Supplement: S1 File — The computer code, written in R, to perform the set of simulations illustrated in the manuscript. (R) [file pone.0210101.s003.R]

library(geiger)
library(ape)
library(phytools)
library(RRphylo)

########################################################################
#                         Brown-Drift-Trend Sense                      #
########################################################################

STD<-STT<-STB<-list()
rrD<-rrT<-rrB<-list()
yyD<-yyT<-yyB<-list()
ES<-DS<-s2t<-s2d<-array()

### background plots to drew the results while simulating
par(mfrow=c(1,2))
plot(-2,0,xlim=c(-1,3),ylim=c(0,1),pch=16,col="green",main="trend",xlab="es",ylab="p-value")
abline(h=c(.05,.95),lty=2,col="red")

plot(-3,0,xlim=c(-2,2),ylim=c(0,1),pch=16,col="blue",main="drift",xlab="ds",ylab="")
abline(h=c(.05,.95),lty=2,col="orange")


for(i in 1:200)
{
  print(i)
  
  ### creating a phylogenetic tree with > 80 species
  repeat({
    sim.bdtree(b = .5, d = 0.2)->tree
    if(Ntip(tree)>80) break 
  })
  
  ### sampling starting parameters
  sample(seq(-1,3,0.01),1)->es
  sample(seq(-2,2,0.01),1)->ds
  es->ES[i]
  
  ### sampling starting parameters for the BM phenotype
  runif(1,-10,10)->rt
  S2<-sample(seq(0.1,10,0.01),1)
  
  ### simulating the Brownian phenotype 
  fastBM(tree,a=rt,sig2=S2)->yb
  yyB[[i]]<-yb 
  
  ### setting the direction of ds and modifying the original brownian phenotype to derive the "drift-ed" y
  coef(lm(yb~diag(vcv(tree))))[2]->tend
  if(tend*ds>0) ds=ds else ds*(-1)->ds
  (diag(vcv(tree))*ds)+ yb->yD
  ds->DS[i]
  yyD[[i]]<-yD
  
  ### modifying the original brownian phenotype by using the es value to derive the "trend-ed" y
  yT <- (diag(vcv(tree))^es)/(diag(vcv(tree))) * yb
  yyT[[i]]<-yT
  
  ratematrix(tree,yT)->s2t[i]
  ratematrix(tree,yD)->s2d[i]
  
  ### performing RRphylo and search.trend by using the three phenotypes on the same phylogenetic tree  
  RRphylo(tree,yb)->RRB
  RRphylo(tree,yT)->RRT
  RRphylo(tree,yD)->RRD
  
  rrB[[i]]<-RRB
  rrT[[i]]<-RRT
  rrD[[i]]<-RRD
  
  search.trend(RRB, yb,foldername=getwd(), ConfInt = TRUE,clus=.8)->stB
  search.trend(RRT, yT,foldername=getwd(), ConfInt = TRUE,clus=.8)->stT
  search.trend(RRD, yD,foldername=getwd(), ConfInt = TRUE,clus=.8)->stD
  
  STB[[i]]<-stB
  STT[[i]]<-stT
  STD[[i]]<-stD
  
  ### plotting results
  par(mfg=c(1,1))
  stT$rate.regression[[3]]->pt
  if(pt>=.95 | pt<=.05) col="chartreuse" else col="red"
  points(es-1,pt,pch=16,col=col)
  
  par(mfg=c(1,2))
  stD$phenotypic.regression[[3]]->pd
  if(pd>=.95 | pd<=.05) col="cyan" else col="gray"
  points(ds,pd,pch=16,col=col)
  
}


########################################################################
#            Drift-Trend on a single node within the tree              #
########################################################################

nodes<-array()
DS<-array()
ES<-array()
Tlist<-list()
yb<-list()
yd<-list()
yt<-list()
RRd<-list()
RRt<-list()
STD<-list()
STT<-list()
for(p in 1:200){
  
  print(p)
  
  ### creating a phylogenetic tree and sampling one subclade
  repeat({
    sim.bdtree(b = .5, d = 0.2)->T
    if(Ntip(T)>80) break 
  })
  T->Tlist[[p]]
  
  sizedsubtree(T,20)->n
  nodes[p]<-n
  ### setting the starting parameters
  
  ## Hratio
  max(nodeHeights(T))/nodeHeights(T)[,2][which(T$edge[,2]==n)]->dN
  
  ds1<-dN*.5
  if(p<=50) 0.01->esx1->ES[p] else 1.9->esx1->ES[p]
  runif(1,-10,10)->rt
  S2<-sample(seq(0.1,10,0.01),1)
  
  ### simulating the Brownian phenotype
  fastBM(T,a=rt,sig2=S2)->yB
  yB->yb[[p]]
  yB->y
  
  ### setting the direction of ds and applying a "drift" on the phenotype of the selected subclade
  y[match(tips(T,n),names(y))]->yDR
  diag(vcv(T)[names(yDR),names(yDR)])->timeDR
  coef(lm(yDR~timeDR))[2]->tend
  if(tend*ds1>0) ds1->ds1 else ds1*(-1)->ds1
  ds1->DS[p]
  yD <- (timeDR*ds1)+ yDR
  y[match(tips(T,n),names(y))]<-yD
  
  
  y->yd[[p]]
  
  ### performing RRphylo and search.trend on the new phenotype
  RRphylo(T,y)->RR
  RR->RRd[[p]]
  print("this is drift")
  search.trend(RR,y,node=n,clus=.8,foldername=getwd(),ConfInt = FALSE)->st
  st->STD[[p]]
  
  ### using the es value to apply a "trend" on the phenotype of the selected subclade
  yB->y
  y[match(tips(T,n),names(y))]->yT
  diag(vcv(T)[names(yT),names(yT)])->timeT
  yT <- ((timeT^esx1)/timeT)*yT
  
  y[match(tips(T,n),names(y))]<-yT
  y->yt[[p]]
  
  ### performing RRphylo and search.trend on the new phenotype
  RRphylo(T,y)->RR
  RR->RRt[[p]]
  print("this is trend")
  search.trend(RR,y,node=n,clus=.8,foldername=getwd(),ConfInt = FALSE)->st
  st->STT[[p]]
  
}


########################################################################
#                        Drift-Trend on two nodes                      #
########################################################################

Tlist<-list()
yb<-list()
yd<-list()
yt<-list()
RRd<-list()
RRb<-list()
RRt<-list()
STD<-list()
STBt<-list()
STT<-list()
nodes<-list()


DS<-matrix(ncol=2,nrow=100)
ES<-matrix(ncol=2,nrow=100)

for(p in 1:200){
  print(p)
  
  ### creating a phylogenetic tree and sampling two subclades
  repeat({
    sim.bdtree(b = .5, d = 0.2)->T
    if(Ntip(T)>80) break 
  })
  T->Tlist[[p]]
  
  sizedsubtree(T,20)->n
  repeat({
    c(getMommy(T,n),getDescendants(T,n))->outs
    sizedsubtree(T,20)->n2
    if(n2%in%outs==FALSE & getSis(T,n2,printZoom = FALSE)!=n & n!=n2) break
  })
  c(n,n2)->nodes[[p]]
  
  ### setting the starting parameters
  
  ## Hratios for the two indepentent clades
  max(nodeHeights(T))/nodeHeights(T)[,2][which(T$edge[,2]==n)]->dN1
  max(nodeHeights(T))/nodeHeights(T)[,2][which(T$edge[,2]==n2)]->dN2
  ds1<-.5
  ds2<- -.5
  es1=.01
  es2=1.9
  runif(1,-10,10)->rt
  S2<-sample(seq(0.1,10,0.01),1)
  sample(c(es1,es2),1)->esx1
  sample(c(es1,es2),1)->esx2
  c(esx1,esx2)->ES[p,]
  
  ### simulating the Brownian phenotype
  fastBM(T,a=rt,sig2=S2)->yB
  yB->yb[[p]]
  yB->y
  
  ### performing RRphylo and search.trend on the brownian phenotype
  RRphylo(T,y)->RR
  RR->RRb[[p]]
  print("this is BM")
  
  search.trend(RR,y,node=c(n,n2),clus=.8,foldername=getwd(),ConfInt = FALSE)->st
  st->STBt[[p]]
  
  ### setting the direction of ds and applying a "drift" on the phenotype of the selected subclades
  y[match(tips(T,n),names(y))]->yDR
  diag(vcv(T)[names(yDR),names(yDR)])->timeDR
  coef(lm(yDR~timeDR))[2]->tend
  if(tend*ds1>0) ds1->ds1 else ds1*(-1)->ds1
  ds1*dN1->dsx1->DS[p,1]
  yD <- (timeDR*dsx1)+ yDR
  y[match(tips(T,n),names(y))]<-yD
  
  
  y[match(tips(T,n2),names(y))]->yDR
  diag(vcv(T)[names(yDR),names(yDR)])->timeDR
  coef(lm(yDR~timeDR))[2]->tend
  if(tend*ds2>0) ds2->ds2 else ds2*(-1)->ds2
  
  ds2*dN2->dsx2->DS[p,2]
  yD <- (timeDR*dsx2)+ yDR
  y[match(tips(T,n2),names(y))]<-yD
  
  y->yd[[p]]
  
  ### performing RRphylo and search.trend on the new phenotype
  RRphylo(T,y)->RR
  RR->RRd[[p]]
  print("this is drift")
  search.trend(RR,y,node=c(n,n2),clus=.8,foldername=getwd(),ConfInt = FALSE)->st
  st->STD[[p]]
  
  
  ### using the es value to apply a "trend" on the phenotype of the selected subclades
  yB->y
  y[match(tips(T,n),names(y))]->yT
  diag(vcv(T)[names(yT),names(yT)])->timeT
  yT <- ((timeT^esx1)/timeT)*yT
  
  y[match(tips(T,n2),names(y))]->yT2
  diag(vcv(T)[names(yT2),names(yT2)])->timeT2
  yT2 <- ((timeT2^esx2)/timeT2)*yT2
  y[match(tips(T,n),names(y))]<-yT
  y[match(tips(T,n2),names(y))]<-yT2
  
  y->yt[[p]]
  
  ### performing RRphylo and search.trend on the new phenotype
  RRphylo(T,y)->RR
  RR->RRt[[p]]
  print("this is trend")
  search.trend(RR,y,node=c(n,n2),clus=.8,foldername=getwd(),ConfInt = FALSE)->st
  st->STT[[p]]
  
}
